# Supplementary material for: Hendra Virus Infection Dynamics in the Grey-Headed Flying Fox (Pteropus poliocephalus) at the Southern-Most Extent of Its Range: Further Evidence This Species Does Not Readily Transmit the Virus to Horses
Source: PLoS One. 2016 Jun 15;11(6):e0155252. doi: 10.1371/journal.pone.0155252 (PMC4909227; doi:10.1371/journal.pone.0155252)
Supplement: S1 Table — (CSV) [file pone.0155252.s001.csv]

Collection Date	Bat Number	HeV sG (29) LUMINEX MFI	CedPV sG (39) LUMINEX MFI	sex	age class	weight (g)	forearm (mm)	weight to forearm ratio (g/mm)
2/11/2011	1	1,308	117	Female	Juvenile	632	151	4.19
2/11/2011	2	618	7,278	Male	Adult	672	160	4.2
2/11/2011	3	417	617	Female	Adult	643	152	4.23
2/11/2011	4	151	352	Male	Adult	757	160	4.73
2/11/2011	5	946	653	Female	Adult	517	148	3.49
2/11/2011	6	1,578	24,375	Female	Adult	629	155	4.06
2/11/2011	7	11,185	456	Female	Juvenile	528	148	3.57
2/11/2011	8	1,362	26,236	Female	Juvenile	566	149	3.8
2/11/2011	9	110	70	Female	Juvenile	528	150	3.52
2/11/2011	10	164	874	Male	Adult	744	165	4.51
2/11/2011	11	2,478	148	Female	Adult	630	152	4.14
3/11/2011	12	2,543	2,308	Male	Juvenile	630	150	4.2
3/11/2011	13	106	126	Female	Juvenile	675	155	4.35
3/11/2011	14	152	103	Female	Juvenile	581	155	3.75
3/11/2011	15	95	158	Female	Juvenile	563	150	3.75
3/11/2011	16	78	1,108	Male	Juvenile	592	145	4.08
3/11/2011	17	25,836	2,163	Male	Adult	873	170	5.14
3/11/2011	18	2,141	1,439	Female	Adult	644	155	4.15
3/11/2011	19	97	341	Male	Juvenile	587	157	3.74
7/2/2012	20	104	198	Female	Adult	608	162	3.75
7/2/2012	21	112	104	Female	Adult	625	150	4.17
7/2/2012	22	153	27,703	Female	Adult	542	152	3.57
7/2/2012	23	89	92	Female	Juvenile	434	145	2.99
7/2/2012	24	302	75	Female	Adult	651	154	4.23
7/2/2012	25	81	60	Male	Adult	617	154	4.01
7/2/2012	26	210	90	Female	Adult	633	157	4.03
7/2/2012	27	122	28,933	Female	Adult	645	160	4.03
7/2/2012	28	110	25,884	Female	Juvenile	683	163	4.19
7/2/2012	29	205	22,999	Male	Juvenile	736	167	4.41
7/2/2012	30	98	117	Male	Juvenile	714	164	4.35
7/2/2012	31	659	28,239	Female	Juvenile	601	164	3.66
7/2/2012	32	135	28,418	Female	Juvenile	669	158	4.23
7/2/2012	33	127	27,362	Female	Juvenile	605	156	3.88
7/2/2012	34	798	28,817	Female	Adult	703	162	4.34
8/2/2012	35	86	72	Male	Juvenile	657	158	4.16
8/2/2012	36	4,649	212	Female	Adult	760	165	4.61
8/2/2012	37	100	2,219	Female	Adult	727	165	4.41
8/2/2012	38	298	27,147	Male	Adult	768	162	4.74
8/2/2012	39	127	1,019	Female	Adult	665	165	4.03
8/2/2012	40	210	192	Male	Adult	713	170	4.19
8/2/2012	41	421	104	Female	Juvenile	604	161	3.75
8/2/2012	42	167	157	Female	Adult	708	162	4.37
8/2/2012	43	106	133	Female	Adult	701	165	4.25
8/2/2012	44	125	135	Female	Juvenile	545	156	3.49
8/2/2012	45	102	122	Female	Adult	634	159	3.99
27/04/2012	46	389	29,044	Female	Adult	710	160	4.44
27/04/2012	47	94	22,505	Female	Juvenile	705	157	4.49
27/04/2012	48	130	12,461	Female	Juvenile	625	145	4.31
27/04/2012	49	193	27,039	Female	Adult	760	170	4.47
27/04/2012	50	430	29,225	Male	Juvenile	585	164	3.57
27/04/2012	51	227	29,036	Male	Adult	860	170	5.06
21/08/2012	52	157	100	Male	Adult	860	165	5.21
21/08/2012	53	102	159	Male	Adult	750	167	4.49
21/08/2012	54	202	229	Unknown	Adult	730	160	4.56
21/08/2012	55	2,655	8,940	Female	Juvenile	430	150	2.87
21/08/2012	56	89	121	Male	Adult	770	165	4.67
21/08/2012	57	109	95	Male	Juvenile	475	145	3.28
21/08/2012	58	75	27,746	Male	Adult	830	160	5.19
20/03/2013	59	111	27,410	Female	Juvenile	410	140	2.93
20/03/2013	60	108	117	Female	Juvenile	685	160	4.28
20/03/2013	61	17,907	61	Male	Juvenile	545	155	3.52
20/03/2013	62	15,509	46	Female	Juvenile	505	150	3.37
20/03/2013	63	76	19,574	Female	Juvenile	520	150	3.47
20/03/2013	64	101	102	Female	Juvenile	590	160	3.69
20/03/2013	65	63	88	Female	Juvenile	440	150	2.93
20/03/2013	66	71	6,636	Female	Juvenile	500	155	3.23
18/04/2013	67	26,867	163	Female	Juvenile	495	147	3.37
18/04/2013	68	143	88	Female	Adult	680	160	4.25
18/04/2013	69	24,329	88	Female	Juvenile	575	155	3.71
18/04/2013	70	83	26,633	Female	Juvenile	490	150	3.27
18/04/2013	71	410	116	Female	Adult	665	152	4.38
18/04/2013	72	10,584	93	Female	Juvenile	530	150	3.53
18/04/2013	73	94	720	Female	Adult	720	155	4.65
18/04/2013	74	89	22,276	Female	Juvenile	475	138	3.44
18/04/2013	75	25,724	153	Female	Adult	745	162	4.6
18/04/2013	76	23,622	100	Male	Juvenile	505	140	3.61
18/04/2013	77	24,331	121	Female	Juvenile	655	155	4.23
18/04/2013	78	23,363	107	Female	Juvenile	410	135	3.04
18/04/2013	79	98	80	Male	Juvenile	565	146	3.87
18/04/2013	80	316	239	Female	Adult	750	153	4.9
18/04/2013	81	1,091	25,299	Female	Adult	755	160	4.72
18/04/2013	82	1,423	87	Female	Adult	790	162	4.88
27/02/2014	83	254	191	Female	Juvenile	395	145	2.72
27/02/2014	84	4,341	836	Female	Juvenile	770	165	4.67
27/02/2014	85	869	256	Female	Juvenile	680	160	4.25
27/02/2014	86	644	522	Male	Juvenile	805	155	5.19
27/02/2014	87	149	28,886	Female	Adult	750	170	4.41
27/02/2014	88	190	28,883	Female	Adult	790	170	4.65
27/02/2014	89	1,711	971	Male	Adult	745	157	4.75
27/02/2014	90	104	93	Male	Juvenile	455	145	3.14
27/02/2014	91	261	180	Male	Juvenile	655	155	4.23
27/02/2014	92	4,175	275	Male	Juvenile	725	155	4.68
27/02/2014	93	187	9,607	Female	Juvenile	435	145	3
27/02/2014	94	189	10,797	Female	Juvenile	345	140	2.46
27/02/2014	95	128	366	Male	Juvenile	445	150	2.97
27/02/2014	96	3,540	17,222	Male	Adult	800	165	4.85
27/02/2014	97	525	105	Female	Juvenile	635	155	4.1
27/02/2014	98	321	163	Female	Adult	745	163	4.57
27/02/2014	99	17,953	98	Female	Juvenile	325	135	2.41
27/02/2014	100	242	28,556	Female	Juvenile	365	130	2.81
27/02/2014	101	199	154	Female	Juvenile	330	135	2.44
27/02/2014	102	246	176	Male	Adult	845	168	5.03
27/02/2014	103	90	28,050	Male	Juvenile	365	140	2.61
27/02/2014	104	162	19,761	Female	Juvenile	340	142	2.39
27/02/2014	105	118	141	Female	Adult	715	158	4.53
27/02/2014	106	620	600	Female	Adult	690	158	4.37
27/02/2014	107	629	252	Female	Juvenile	620	153	4.05
27/02/2014	108	25,839	28,809	Female	Juvenile	350	135	2.59
27/02/2014	109	153	800	Male	Adult	710	161	4.41
27/02/2014	110	379	144	Female	Adult	575	162	3.55
27/02/2014	111	194	214	Male	Adult	750	160	4.69
27/02/2014	112	506	123	Female	Adult	620	159	3.9
27/02/2014	113	661	187	Female	Adult	610	152	4.01
27/02/2014	114	1,117	165	Male	Adult	940	160	5.88
27/02/2014	115	118	816	Female	Adult	630	156	4.04
27/02/2014	116	232	97	Female	Adult	635	155	4.1
27/02/2014	117	2,319	181	Female	Adult	610	160	3.81
28/02/2014	118	26,725	121	Male	Juvenile	380	140	2.71
28/02/2014	119	944	95	Male	Adult	655	160	4.09
28/02/2014	120	213	73	Female	Juvenile	670	160	4.19
28/02/2014	121	21,719	92	Female	Juvenile	410	145	2.83
28/02/2014	122	98	648	Female	Juvenile	635	155	4.1
28/02/2014	123	19,977	24,850	Female	Juvenile	420	150	2.8
28/02/2014	124	27,093	134	Male	Adult	875	165	5.3
28/02/2014	125	57	29,227	Female	Adult	740	160	4.63
28/02/2014	126	25,673	4,036	Male	Adult	905	160	5.66
28/02/2014	127	231	148	Female	Juvenile	620	155	4
28/02/2014	128	58	763	Male	Juvenile	410	147	2.79
28/02/2014	129	142	118	Female	Adult	730	165	4.42
28/02/2014	130	113	92	Male	Adult	705	157	4.49
28/02/2014	131	241	8,218	Female	Adult	735	159	4.62
28/02/2014	132	24,388	319	Female	Juvenile	390	140	2.79
28/02/2014	133	505	527	Female	Adult	700	160	4.38
28/02/2014	134	303	348	Male	Adult	775	155	5
28/02/2014	135	184	647	Female	Adult	630	153	4.12
28/02/2014	136	145	24,226	Female	Juvenile	435	104	4.18
28/02/2014	137	11,779	1,702	Male	Juvenile	395	145	2.72
